# Supplementary material for: N-Arylation of Protected and Unprotected 5-Bromo-2-aminobenzimidazole as Organic Material: Non-Linear Optical (NLO) Properties and Structural Feature Determination through Computational Approach
Source: Molecules. 2021 Nov 17;26(22):6920. doi: 10.3390/molecules26226920 (PMC8624707; doi:10.3390/molecules26226920)
Supplement: Supplementary file 1 [file molecules-26-06920-s001.zip]

Archive with 1 entries (1 files):
- molecules-1304666-supplementary.pdf
